# Supplementary material for: Effects of Hydrolysis Reaction and Abrasive Drag Force Accelerator on Enhancing Si-Wafer Polishing Rate and Improving Si-Wafer Surface Roughness
Source: Nanomaterials (Basel). 2025 Aug 14;15(16):1248. doi: 10.3390/nano15161248 (PMC12388451; doi:10.3390/nano15161248)
Supplement: Supplementary file 1 [file nanomaterials-15-01248-s001.zip]

Archive with 1 entries (1 files):
- nanomaterials-3753827-supplementary.pdf
